# Supplementary material for: In-depth transcriptomic analysis of human retina reveals molecular mechanisms underlying diabetic retinopathy
Source: Sci Rep. 2021 May 18;11:10494. doi: 10.1038/s41598-021-88698-3 (PMC8131353; doi:10.1038/s41598-021-88698-3)
Supplement: Supplementary file 3 — Supplementary Table 2. [file 41598_2021_88698_MOESM3_ESM.xlsx]

## Sheet: Table S2
		Macula		Periphery
Disease Group		Male	Female	Male	Female
	PDR + DME	0	3	0	2
	NPDR + DME	2	5	1	7
	NPDR	7	2	9	1
	Diabetic	4	6	4	6
	Control	4	6	4	6
	Table S2	Gender distribution of collected post-mortem human retina samples: The study contains four main sample groups (Healthy control, diabetics without diagnosis of DR, NPDR, and PDR). In addition, donors are subdivided according to the occurrence of DME. Samples were taken from both retinal macula and retinal periphery. The gender distribution for each sample group is shown.
